# Supplementary material for: Data on children reentering foster care from kinship guardianship
Source: Data Brief. 2018 Apr 12;18:1457–61. doi: 10.1016/j.dib.2018.04.022 (PMC5997012; doi:10.1016/j.dib.2018.04.022)
Supplement: Supplementary file 2 — Supplementary material [file mmc2.xls]

## Sheet: Life_table
Month	At risk	Reentries	Censored	Survival	KM Std.Err.	KM_LB	KM_UB	Cum.Haz	NA Std.Err.	NA_LB	NA_UB
1	18831	36	34	0.998088	0.000318319	0.997351	0.998621	0.00191174	0.000318624	0.00137899	0.00265031
2	18761	29	26	0.996545	0.000427743	0.995597	0.99729	0.0034575	0.000428851	0.00271134	0.00440901
3	18706	39	37	0.994468	0.000540979	0.993299	0.995433	0.00554239	0.000543479	0.0045733	0.00671684
4	18630	41	39	0.992279	0.000638702	0.990921	0.993435	0.00774315	0.000643038	0.00658004	0.00911185
5	18550	46	49	0.989819	0.000732952	0.988276	0.991159	0.0102229	0.000739716	0.00887123	0.0117806
6	18455	39	50	0.987727	0.000804302	0.986045	0.989207	0.0123362	0.000813442	0.0108406	0.0140381
7	18366	60	63	0.9845	0.000903135	0.982626	0.986173	0.0156031	0.000916278	0.0139067	0.0175064
8	18243	49	72	0.981856	0.000976523	0.979838	0.983673	0.018289	0.000993377	0.0164421	0.0203434
9	18122	58	77	0.978713	0.00105699	0.976539	0.980688	0.0214896	0.00107861	0.0194762	0.0237111
10	17987	42	89	0.976428	0.00111178	0.974146	0.97851	0.0238246	0.0011372	0.0216968	0.0261611
11	17856	32	77	0.974678	0.00115202	0.972318	0.976839	0.0256167	0.0011805	0.0234044	0.0280382
12	17747	34	75	0.972811	0.0011935	0.97037	0.975053	0.0275325	0.00122537	0.0252326	0.0300421
13	17638	47	78	0.970218	0.00124878	0.967669	0.97257	0.0301972	0.00128554	0.0277799	0.0328249
14	17513	47	75	0.967615	0.0013019	0.964962	0.97007	0.0328809	0.00134382	0.0303498	0.0356232
15	17391	47	83	0.965	0.00135311	0.962247	0.967555	0.0355835	0.00140045	0.0329419	0.038437
16	17261	39	74	0.962819	0.00139437	0.959986	0.965456	0.0378429	0.00144643	0.0351116	0.0407868
17	17148	46	80	0.960237	0.00144169	0.95731	0.962966	0.0405255	0.00149953	0.0376905	0.0435737
18	17022	38	73	0.958093	0.00147982	0.955092	0.960897	0.0427579	0.00154264	0.0398388	0.0458908
19	16911	52	94	0.955147	0.00153062	0.952047	0.958051	0.0458328	0.00160049	0.0428008	0.0490795
20	16765	44	91	0.95264	0.00157257	0.949458	0.955626	0.0484573	0.00164867	0.0453313	0.0517988
21	16630	36	96	0.950578	0.00160629	0.94733	0.95363	0.0506221	0.00168769	0.04742	0.0540403
22	16498	50	97	0.947697	0.00165228	0.944359	0.95084	0.0536527	0.00174126	0.0503462	0.0571764
23	16351	41	81	0.945321	0.0016893	0.94191	0.948536	0.0561602	0.00178475	0.0527689	0.0597695
24	16229	37	91	0.943165	0.00172221	0.939691	0.946445	0.0584401	0.00182368	0.0549728	0.062126
25	16101	53	72	0.940061	0.00176855	0.936496	0.943432	0.0617318	0.0018789	0.0581569	0.0655264
26	15976	39	86	0.937766	0.001802	0.934135	0.941202	0.064173	0.00191913	0.0605197	0.0680468
27	15851	33	104	0.935814	0.00183002	0.932128	0.939305	0.0662549	0.00195305	0.0625354	0.0701955
28	15714	47	75	0.933015	0.00186953	0.929252	0.936584	0.0692458	0.00200119	0.0654326	0.0732813
29	15592	51	86	0.929963	0.00191163	0.926118	0.933615	0.0725167	0.00205293	0.0686027	0.0766541
30	15455	42	89	0.927436	0.00194581	0.923524	0.931154	0.0752343	0.00209532	0.0712376	0.0794552
31	15324	42	84	0.924894	0.00197961	0.920916	0.928679	0.0779751	0.00213757	0.0738961	0.0822793
32	15198	46	86	0.922094	0.00201619	0.918045	0.925951	0.0810018	0.00218366	0.076833	0.0853968
33	15066	42	75	0.919524	0.00204921	0.91541	0.923446	0.0837895	0.00222563	0.079539	0.0882672
34	14949	50	73	0.916448	0.00208801	0.912259	0.920446	0.0871343	0.00227533	0.0827869	0.0917099
35	14826	43	99	0.91379	0.00212093	0.909536	0.917853	0.0900346	0.00231792	0.0856042	0.0946942
36	14684	40	81	0.911301	0.00215136	0.906988	0.915424	0.0927586	0.0023576	0.088251	0.0974965
37	14563	28	115	0.909549	0.00217256	0.905194	0.913713	0.0946813	0.00238544	0.0901195	0.099474
38	14420	43	100	0.906837	0.0022051	0.902418	0.911065	0.0976633	0.0024284	0.0930178	0.102541
39	14277	49	87	0.903724	0.00224191	0.899234	0.908025	0.101095	0.0024774	0.0963545	0.106069
40	14141	33	87	0.901615	0.00226654	0.897077	0.905964	0.103429	0.00251048	0.0986237	0.108468
41	14021	33	85	0.899493	0.00229111	0.894907	0.90389	0.105783	0.0025437	0.100913	0.110888
42	13903	34	86	0.897293	0.00231636	0.892658	0.90174	0.108228	0.00257804	0.103291	0.113401
43	13783	33	99	0.895145	0.0023408	0.890462	0.89964	0.110622	0.00261151	0.105621	0.115861
44	13651	29	82	0.893243	0.00236232	0.888518	0.89778	0.112747	0.00264114	0.107687	0.118044
45	13540	42	89	0.890473	0.00239337	0.885687	0.895071	0.115849	0.00268416	0.110705	0.121231
46	13409	28	81	0.888613	0.00241403	0.883787	0.893252	0.117937	0.00271301	0.112738	0.123376
47	13300	28	79	0.886742	0.0024347	0.881876	0.891421	0.120042	0.00274203	0.114786	0.125538
48	13193	39	103	0.884121	0.00246341	0.879198	0.888857	0.122998	0.00278259	0.117664	0.128575
49	13051	23	82	0.882563	0.0024804	0.877607	0.887332	0.124761	0.00280675	0.119379	0.130385
50	12946	29	81	0.880586	0.00250187	0.875588	0.885397	0.127001	0.0028374	0.121559	0.132685
51	12836	23	97	0.879008	0.00251893	0.873977	0.883853	0.128792	0.0028619	0.123304	0.134526
52	12716	29	94	0.877004	0.00254054	0.87193	0.88189	0.131073	0.00289306	0.125524	0.136868
53	12593	24	85	0.875332	0.0025585	0.870223	0.880254	0.132979	0.0029191	0.127379	0.138825
54	12484	25	99	0.873579	0.00257729	0.868433	0.878538	0.134981	0.00294645	0.129328	0.140882
55	12360	19	69	0.872236	0.00259167	0.867062	0.877223	0.136519	0.00296748	0.130825	0.14246
56	12272	27	96	0.870317	0.00261215	0.865103	0.875345	0.138719	0.00299753	0.132966	0.14472
57	12149	31	87	0.868097	0.00263576	0.862836	0.87317	0.14127	0.00303236	0.13545	0.147341
58	12031	31	75	0.86586	0.00265941	0.860553	0.87098	0.143847	0.00306747	0.137959	0.149987
59	11925	29	88	0.863754	0.00268154	0.858404	0.868918	0.146279	0.00310054	0.140327	0.152484
60	11808	29	100	0.861633	0.00270373	0.85624	0.86684	0.148735	0.0031339	0.142718	0.155006
61	11679	21	95	0.860083	0.00271992	0.854659	0.865322	0.150533	0.00315837	0.144468	0.156852
62	11563	18	97	0.858745	0.00273394	0.853292	0.864011	0.15209	0.00317961	0.145984	0.158451
63	11448	34	77	0.856194	0.00276058	0.85069	0.861513	0.15506	0.00322015	0.148875	0.161501
64	11337	18	71	0.854835	0.00277473	0.849303	0.860181	0.156647	0.00324182	0.150421	0.163132
65	11248	14	98	0.853771	0.00278581	0.848217	0.859139	0.157892	0.00325884	0.151632	0.16441
66	11136	26	71	0.851777	0.0028066	0.846183	0.857186	0.160227	0.00329085	0.153905	0.166808
67	11039	20	90	0.850234	0.00282265	0.844608	0.855674	0.162039	0.00331569	0.155669	0.168669
68	10929	23	91	0.848445	0.00284126	0.842782	0.853922	0.164143	0.00334461	0.157717	0.170831
69	10815	20	98	0.846876	0.00285759	0.841181	0.852385	0.165992	0.00337007	0.159517	0.172731
70	10697	23	78	0.845055	0.00287656	0.839323	0.850601	0.168142	0.00339976	0.161609	0.17494
71	10596	27	85	0.842902	0.00289892	0.837126	0.848491	0.170691	0.00343495	0.164089	0.177558
72	10484	26	77	0.840811	0.00292058	0.834993	0.846443	0.173171	0.00346921	0.166503	0.180105
73	10381	21	153	0.83911	0.00293816	0.833258	0.844777	0.175194	0.00349718	0.168472	0.182184
74	10207	29	177	0.836726	0.00296298	0.830825	0.842441	0.178035	0.00353676	0.171236	0.185103
75	10001	20	186	0.835053	0.00298058	0.829118	0.840803	0.180034	0.00356491	0.173181	0.187159
76	9795	17	185	0.833604	0.00299606	0.827638	0.839384	0.18177	0.00358968	0.174869	0.188944
77	9593	25	191	0.831431	0.0030196	0.825419	0.837257	0.184376	0.00362732	0.177402	0.191624
78	9377	22	166	0.829481	0.00304102	0.823427	0.835348	0.186722	0.00366165	0.179682	0.194039
79	9189	10	176	0.828578	0.00305108	0.822504	0.834465	0.187811	0.00367778	0.180739	0.195159
80	9003	18	136	0.826921	0.00306986	0.820811	0.832846	0.18981	0.00370785	0.18268	0.197218
81	8849	12	158	0.8258	0.00308272	0.819664	0.831749	0.191166	0.00372846	0.183996	0.198615
82	8679	9	183	0.824944	0.00309271	0.818788	0.830912	0.192203	0.00374445	0.185002	0.199684
83	8487	18	169	0.823194	0.00311352	0.816997	0.829203	0.194324	0.00377767	0.187059	0.201871
84	8300	17	167	0.821508	0.00313388	0.815271	0.827557	0.196372	0.00381019	0.189044	0.203984
85	8116	17	179	0.819787	0.00315499	0.813509	0.825877	0.198467	0.00384391	0.191074	0.206145
86	7920	12	118	0.818545	0.00317052	0.812236	0.824666	0.199982	0.00386871	0.192541	0.20771
87	7790	12	167	0.817284	0.00318646	0.810944	0.823436	0.201522	0.00389419	0.194033	0.209301
88	7611	16	164	0.815566	0.00320858	0.809182	0.821761	0.203624	0.00392949	0.196067	0.211474
89	7431	12	169	0.814249	0.00322584	0.807831	0.820477	0.205239	0.00395705	0.197628	0.213143
90	7250	13	161	0.812789	0.00324537	0.806332	0.819055	0.207032	0.00398818	0.199361	0.214999
91	7076	12	187	0.811411	0.00326417	0.804917	0.817713	0.208728	0.00401811	0.201	0.216754
92	6877	15	149	0.809641	0.00328888	0.803098	0.815992	0.21091	0.00405739	0.203105	0.219014
93	6713	6	161	0.808917	0.00329919	0.802354	0.815288	0.211803	0.00407376	0.203967	0.21994
94	6546	10	156	0.807681	0.00331721	0.801083	0.814087	0.213331	0.0041023	0.20544	0.221525
95	6380	10	165	0.806415	0.00333608	0.79978	0.812858	0.214898	0.00413214	0.20695	0.223152
96	6205	14	144	0.804596	0.00336381	0.797905	0.811092	0.217155	0.00417591	0.209122	0.225495
97	6047	6	130	0.803798	0.00337622	0.797082	0.810318	0.218147	0.00419551	0.210077	0.226527
98	5911	7	131	0.802846	0.00339134	0.7961	0.809395	0.219331	0.00421931	0.211215	0.227759
99	5773	14	169	0.800899	0.0034228	0.794091	0.80751	0.221756	0.0042688	0.213545	0.230283
100	5590	12	165	0.799179	0.00345125	0.792315	0.805845	0.223903	0.00431355	0.215606	0.232519
101	5413	11	131	0.797555	0.0034788	0.790637	0.804275	0.225935	0.00435685	0.217555	0.234638
102	5271	15	185	0.795286	0.00351791	0.78829	0.802081	0.228781	0.00441837	0.220283	0.237607
103	5071	6	138	0.794345	0.00353466	0.787315	0.801172	0.229964	0.0044447	0.221415	0.238842
104	4927	9	124	0.792894	0.00356114	0.785812	0.799772	0.231791	0.00448621	0.223162	0.240752
105	4794	9	127	0.791405	0.00358886	0.784268	0.798338	0.233668	0.00452965	0.224957	0.242717
106	4658	11	132	0.789536	0.00362435	0.782329	0.796537	0.236029	0.00458527	0.227211	0.24519
107	4515	8	124	0.788137	0.00365152	0.780876	0.795191	0.237801	0.00462786	0.228902	0.247047
108	4383	7	118	0.786879	0.00367655	0.779568	0.793981	0.239398	0.00466707	0.230424	0.248723
109	4258	7	107	0.785585	0.00370288	0.778222	0.792738	0.241042	0.00470825	0.231989	0.250449
110	4144	6	115	0.784448	0.00372652	0.777037	0.791646	0.24249	0.00474521	0.233366	0.251971
111	4023	7	112	0.783083	0.00375557	0.775614	0.790337	0.24423	0.00479056	0.235019	0.253802
112	3904	9	103	0.781277	0.00379482	0.773731	0.788608	0.246536	0.0048518	0.237207	0.256231
113	3792	7	95	0.779835	0.00382677	0.772225	0.787227	0.248382	0.00490172	0.238958	0.258177
114	3690	8	100	0.778145	0.00386487	0.770459	0.78561	0.25055	0.00496129	0.241012	0.260465
115	3582	5	99	0.777058	0.00388988	0.769323	0.784572	0.251945	0.0050004	0.242333	0.261939
116	3478	5	83	0.775941	0.00391624	0.768153	0.783506	0.253383	0.00504157	0.243692	0.26346
117	3390	10	84	0.773652	0.00397102	0.765755	0.781323	0.256333	0.00512714	0.246478	0.266582
118	3296	7	72	0.772009	0.00401085	0.764033	0.779756	0.258457	0.0051896	0.248483	0.268831
119	3217	8	99	0.770089	0.0040579	0.762019	0.777927	0.260944	0.00526355	0.250828	0.271467
120	3110	2	74	0.769594	0.00407037	0.761499	0.777456	0.261587	0.00528315	0.251434	0.272149
121	3034	5	83	0.768326	0.00410299	0.760166	0.776251	0.263235	0.00533431	0.252984	0.2739
122	2946	3	84	0.767543	0.00412361	0.759342	0.775508	0.264253	0.00536661	0.253941	0.274983
123	2859	5	90	0.766201	0.00415986	0.757928	0.774235	0.266002	0.00542331	0.255582	0.276846
124	2764	5	96	0.764815	0.00419826	0.756465	0.772923	0.267811	0.00548331	0.257276	0.278776
125	2663	10	90	0.761943	0.00427961	0.753431	0.770208	0.271566	0.00561042	0.260789	0.282788
126	2563	4	83	0.760754	0.00431403	0.752173	0.769085	0.273127	0.00566443	0.262247	0.284457
127	2476	5	58	0.759218	0.00435969	0.750546	0.767637	0.275146	0.00573597	0.26413	0.286621
128	2413	2	85	0.758588	0.00437872	0.749879	0.767044	0.275975	0.00576583	0.264902	0.28751
129	2326	7	86	0.756305	0.00444975	0.747454	0.764898	0.278984	0.00587696	0.2677	0.290744
130	2233	3	81	0.755289	0.00448227	0.746373	0.763944	0.280328	0.00592793	0.268947	0.29219
131	2149	2	82	0.754586	0.00450558	0.745623	0.763286	0.281258	0.00596434	0.269808	0.293195
132	2065	3	66	0.75349	0.00454327	0.744452	0.762262	0.282711	0.00602303	0.271149	0.294766
133	1996	7	78	0.750848	0.00463582	0.741624	0.759798	0.286218	0.00616717	0.274382	0.298565
134	1911	7	66	0.748097	0.00473396	0.738678	0.757236	0.289881	0.00632066	0.277754	0.302538
135	1838	3	66	0.746876	0.00477843	0.737368	0.7561	0.291513	0.00639052	0.279254	0.304312
136	1769	3	73	0.74561	0.00482596	0.736006	0.754925	0.293209	0.00646509	0.280808	0.306158
137	1693	3	58	0.744289	0.00487732	0.734582	0.753702	0.294981	0.00654554	0.282427	0.308093
138	1632	5	61	0.742008	0.00496785	0.732121	0.751595	0.298045	0.0066874	0.285222	0.311445
139	1566	1	63	0.741534	0.00498722	0.731608	0.751159	0.298684	0.00671782	0.285803	0.312145
140	1502	3	62	0.740053	0.00505004	0.730001	0.749798	0.300681	0.00681608	0.287614	0.314341
141	1437	0	63	0.740053	0.00505004	0.730001	0.749798	0.300681	0.00681608	0.287614	0.314341
142	1374	3	61	0.738437	0.00512445	0.728236	0.748325	0.302864	0.00693167	0.289579	0.316759
143	1310	1	69	0.737874	0.00515145	0.727618	0.747813	0.303628	0.00697357	0.290263	0.317608
144	1240	2	59	0.736684	0.00521143	0.726308	0.746738	0.305241	0.00706622	0.291701	0.319409
145	1179	6	56	0.732935	0.00540498	0.722171	0.743359	0.31033	0.00736532	0.296225	0.325106
146	1117	1	65	0.732278	0.00543983	0.721445	0.742769	0.311225	0.00741953	0.297017	0.326112
147	1051	5	46	0.728795	0.00563263	0.717574	0.739654	0.315982	0.00771854	0.301211	0.331478
148	1000	1	62	0.728066	0.00567395	0.716762	0.739005	0.316982	0.00778305	0.302089	0.33261
149	937	3	79	0.725735	0.00581321	0.714151	0.73694	0.320184	0.00799955	0.304883	0.336253
150	855	0	58	0.725735	0.00581321	0.714151	0.73694	0.320184	0.00799955	0.304883	0.336253
151	797	0	69	0.725735	0.00581321	0.714151	0.73694	0.320184	0.00799955	0.304883	0.336253
152	728	3	61	0.722744	0.00604024	0.710703	0.734382	0.324305	0.00834586	0.308353	0.341082
153	664	3	47	0.719479	0.00630031	0.706914	0.731612	0.328823	0.00874401	0.312124	0.346415
154	614	0	52	0.719479	0.00630031	0.706914	0.731612	0.328823	0.00874401	0.312124	0.346415
155	562	3	50	0.715638	0.00664543	0.702377	0.728428	0.334161	0.00927125	0.316475	0.352835
156	509	2	56	0.712826	0.00691038	0.69903	0.72612	0.33809	0.00967862	0.319643	0.357602
157	451	2	37	0.709665	0.00723221	0.695218	0.72357	0.342525	0.0101739	0.323154	0.363057
158	412	1	52	0.707943	0.00741694	0.693122	0.722198	0.344952	0.0104594	0.325049	0.366074
159	359	0	46	0.707943	0.00741694	0.693122	0.722198	0.344952	0.0104594	0.325049	0.366074
160	313	0	41	0.707943	0.00741694	0.693122	0.722198	0.344952	0.0104594	0.325049	0.366074
161	272	1	41	0.70534	0.00783304	0.689675	0.720382	0.348629	0.0110868	0.327562	0.37105
162	230	1	39	0.702273	0.00837782	0.685501	0.718343	0.352976	0.0119088	0.330391	0.377106
163	190	1	39	0.698577	0.00911268	0.680308	0.71603	0.35824	0.01302	0.333608	0.384689
164	150	0	36	0.698577	0.00911268	0.680308	0.71603	0.35824	0.01302	0.333608	0.384689
165	114	1	33	0.692449	0.0109001	0.670518	0.713247	0.367011	0.0156993	0.337496	0.399108
166	80	1	39	0.683794	0.0137784	0.65592	0.70993	0.379511	0.0200678	0.342149	0.420954
167	40	0	18	0.683794	0.0137784	0.65592	0.70993	0.379511	0.0200678	0.342149	0.420954
168	22	0	21	0.683794	0.0137784	0.65592	0.70993	0.379511	0.0200678	0.342149	0.420954
169	1	0	1	0.683794	0.0137784	0.65592	0.70993	0.379511	0.0200678	0.342149	0.420954

## Sheet: Variables
Months	Number of months in kinship guardianship
At risk	Number of children at risk at start of period
Reentries	Number of children reentering foster care in period
Censored	Number of censored observations in period
Survival	Kaplan-Meier survivor function
KM Std.Err.	Standard Error for KM estimate
KM_LB	Lower bound of 95% Confidence Interval for KM estimate
KM_UB	Upper bound of 95% Confidence Interval for KM estimate
Cum.Haz	Nelson-Aalen cumulative hazard function
NA Std.Err	Standard Error for NA estimate
NA_LB	Lower bound of 95% Confidence Interval for NA estimate
NA_UB	Upper bound of 95% Confidence Interval for NA estimate
